# Supplementary material for: Butyrate Protects Pancreatic Beta Cells from Cytokine-Induced Dysfunction
Source: Int J Mol Sci. 2021 Sep 27;22(19):10427. doi: 10.3390/ijms221910427 (PMC8508700; doi:10.3390/ijms221910427)
Supplement: Supplementary file 1 [file ijms-22-10427-s001.zip]

Archive with 1 entries (1 files):
- ijms-1393654-supplementary.pdf
